# Supplementary material for: A bispecific CD40 agonistic antibody allowing for antibody-peptide conjugate formation to enable cancer-specific peptide delivery, resulting in improved T Cell proliferation and anti-tumor immunity in mice
Source: Nat Commun. 2024 Nov 5;15:9542. doi: 10.1038/s41467-024-53839-5 (PMC11538452; doi:10.1038/s41467-024-53839-5)
Supplement: Supplementary file 7 — Source data file [file 41467_2024_53839_MOESM7_ESM.xlsx]

## Sheet: FIG 2C
IL12p pg/ml
nM	A9*1					A9*2					A9*1/2
1.56	0.317874	0.802933	1.20241			0.138818	0.000486	0.799495			0.20498	1.28263	0.580904
3.12	0.880907	1.25668	1.70461			0.344748	0.542239	0.97592			0.692988	0.733444	1.11767
6.25	1.26117	1.43576	2.0621			0.590566	0.925923	1.33963			1.07707	1.13202	1.4709
12.5	1.63873	1.70288	2.35451	2.80065	2.4451	0.642926	0.76583	1.27489	2.3375	1.88037	1.36269	1.37952	1.78965	2.38561	2.21887
25	1.81055	1.84295	2.5143	2.8695	2.56784	0.879555	0.9674	1.27162	1.79598	1.67538	1.56379	1.61203	2.02492	2.68981	2.82499
50	1.98335	2.01299	2.64341	2.95095	2.88081	1.22105	1.33818	1.60657	2.09888	2.05465	1.80114	1.88139	2.26515	2.88631	2.82798
100	2.11655	2.10876	2.73002	3.01434	2.88388	1.50131	1.53933	2.09566	2.49788	1.88037	2.03907	2.00279	2.33112	2.80751	2.2002
CD86 MFI
nM	A9*2			A9*1/2			A9*1
1.56	0	0.0624785	0	0	0.065075	0.031124	1.11951	1.5338	1.73568
3.12	0.114164	0.139443	0.0469675	0	0.0898325	0	1.47238	1.85273	2.07677
6.25	0.229304	0.208672	0.087479	0.0399775	0.095053	0.0149925	1.81749	2.29677	2.18913
12.5	0.500469	0.688935	0.119969	0.177121	0.274307	0.116127	0	0	0
25	0.599251	0.909639	0.416507	0.221298	0.507603	0.25892	0	0	0
50	0.843191	0.813823	0.493071	0.369019	0.76835	0.456404	0	0	0
100	0.863712	0.955243	0.664735	0.513482	0.565003	0.803504	0	0	0

## Sheet: FIG 2D
CD86 MFI
nM	A9*2		A9*1/2		A9*1
6.25	0.203489	0.226224	0.103604	0.115953	0.055144	0.064224
12.5	0.244044	0.286482	0.169606	0.139423	0.0828505	0.106843
25	0.318719	0.340697	0.222562	0.205255	0.147637	0.189683
50	0.406869	0.382288	0.268149	0.276469	0.189461	0.250629
100	0.457665	0.409016	0.322126	0.327157	0.247391	0.327304

## Sheet: FIG 2E
nM	A9*2		A9*1/2		A9*1
3.12	0,549537	0,519734	0,130709	0,077261	0	0
6.25	0,860718	0,831759	0,454683	0,402982	0	0
12.5	0,976191	0,901312	0,62199	0,542911	0	0,005866
25	1113914	1032093	0,794247	0,702673	0,201109	0,129021
50	1135284	1114886	0,809114	0,717373	0,266087	0,274007
100	1202863	1171878	0,88979	0,801237	0,441426	0,453459

## Sheet: FIG 4A
ELIspot
SFU /10^6 IFNy
pTag9aa	BiA9*2_HF+pTag9aa-E744-62 10 μg	BiA9*2_HF+pTag9aa-E744-62 30 μg	BiA9*2_HF+pTag9aa-E744-62 50 μg	BiA9*2_HF+pTag9aa-E744-62 90 μg	BiA9*2_HF90 μg	E744-62 1350 pmol	Vehicle
	0	0	3	0	0	1	0
	0	23	12	2	1	13	0
	6	11	8	8	7	0	0
	19	3	8
E744-62	BiA9*2_HF+pTag9aa-E744-6210 μg	BiA9*2_HF+pTag9aa-E744-62 30 μg	BiA9*2_HF+pTag9aa-E744-62 50 μg	BiA9*2_HF+pTag9aa-E744-62 90 μg	BiA9*2_HF90 ug	E744-62 1350 pmol	Vehicle
	81	58	239	208	2	1	0
	60	149	164	414	7	72	0
	32	196	154	180	21	4	6
	204	39	60	111

## Sheet: FIG 4B
ELIspot
SFU /10^6 IFNy
Donors	pTag9aa			CD3
D1	0	6.66	0	1188.81	1068.93	1468.53
D2	38.9	0	0	3175.71	3195.69	3555.33
D3	2.22	22.2	5.55	2812.74	2732.82	2652.9
D4	0	0	0	3603.1	2863.8	4342.3
D5	0	0	0
D6	17.8	0	1.1	591.075	611.055
D7	15.54	2.22	0	3086.91	3046.95
D8	0	0	0	3884.45	4084.24
D9	0	0	0	4370.62	4770.23
D10	2.2	0	2.2	2847.15	3686.31
D11	0	0	0	3143.52	3223.44
D12	32.2	0	0	4711.95	4232.43

## Sheet: FIG 4C
ELIspot
SFU /10^6 IFNy
pp65489-510									pTag9aa-pp65489-510									pTag9aa									anti-CD3
1566.77	9866.79	1020.09	193.14	1123.32	4277.94	2428.68	4670.88	6006.21	1387.5	9100.89	920.19	160.95	1127.76	4386.72	2436.45	4565.43	5937.39	15.54	1	6.66	3.33	0	0	3.33	3.33	15.54	3233.43	10020	4333.44	6965.25	9294.03	8725.71	7778.88	10517.2	9435

## Sheet: FIG 5A
Octet
BLI Titer [ug/mL]	A9*1​​	BiA9*1_HF​​	BiA9*1_HR​​	BiA9*1_LF​​	BiA9*1_LR​​	A9*1/2​​	BiA9*1/2_HF​​	BiA9*1/2_HR​​	A9*2​​	BiA9*2_HF​​	BiA9*2_HR​​	BiA9*2_LF​​	BiA9*2_LR​​	BiA9*2_HF_mscFv​​	<- SEC mon pop [%]
13.1	73
15.8		98
14.9			89
6.4				70
5.9					70
11.7						72
12.7							95
11								72
13.1									86
12										95
14.4											98
0.6												70
3.4													70
4.8														85

## Sheet: FIG 5B
Flow cytometry
				MFI CD86
	nM	BiA9*2		BiA9*2_HF		BiA9*2_HR
	6.25	5009	2316.5	3980.5	2386.5	4535.5	3963
	12.5	4685	3212.5	5566	3588.5	5772	4270
	25	6056	3664.5	6031.5	4274.5	6920	5747.5
	50	8875	4720.5	9867.5	3828	12841	5341
	100	15192	5340	15892.5	5538.5	16253.5	8297.5

## Sheet: FIG 5C
ELISA
IL12p pg/mL
nM	BiA9*2		BiA9*2_HF		BiA9*2_HF
6.25	0.717883	0.734127	1.37731	1.14217	1.62872	1.12192
12.5	1.14035	0.9918	1.72517	1.30702	1.55812	1.44317
25	1.45939	1.11601	1.56772	1.52384	1.69699	1.5915
50	1.75097	1.4811	1.99399	1.71824	2.05889	1.51823
100	2.08758	1.61723	2.30307	2.17449	2.24805	1.817

## Sheet: FIG 5D
Flow cytometry
MFI CD86
	nM	A9*2		BiA9*2_HF		BiA9*2_HR		Vehicle
	6.25	24295.8	25661.5	23758.6	20240.3	20752.6	25000	10140.4	10140.4
	12.5	30374.2	37710.9	27840.2	28352.2	30008.7	29431.8	10140.4	10140.4
	25	32012.4	36085.8	29949.3	27589.2	31251.1	29476.6	10140.4	10140.4
	50	37792.5	36169.8	31224.9	29392.3	33728.1	29573	10140.4	10140.4
	100	34706	36541.7	28383.6	27033.7	30709.4	28857.3	10140.4	10140.4

[truncated: 21 more sheets: FIG 6A, FIG 6B, FIG 6C, FIG 7A Tumor volume, Fig 7A Survival, FIG 7B , FIG 7C, FIG 7D, FIG 7E, FIG 7F, FIG 7G, FIG 8A, FIG 8B, FIG 8C, FIG 8D, Supp fig 3C, Supp fig 4A, Supp fig 4B, Supp fig 4C, Supp fig 4D …]
